# Supplementary material for: Canadian Resources, Programs, and Models of Care to Support Cancer Survivors’ Transition beyond Treatment: A Scoping Review
Source: Curr Oncol. 2021 Jun 9;28(3):2134–45. doi: 10.3390/curroncol28030198 (PMC8293069; doi:10.3390/curroncol28030198)
Supplement: Supplementary file 1 [file curroncol-28-00198-s001.zip]

Archive with 1 entries (1 files):
- curroncol-1226391-supplementary.pdf
